# Supplementary material for: Chemokine Receptor Antagonists Prevent and Reverse Cofilin-Actin Rod Pathology and Protect Synapses in Cultured Rodent and Human iPSC-Derived Neurons
Source: Biomedicines. 2024 Jan 1;12(1):93. doi: 10.3390/biomedicines12010093 (PMC10813319; doi:10.3390/biomedicines12010093)
Supplement: Supplementary file 1 [file biomedicines-12-00093-s001.zip]

Archive with 1 entries (1 files):
- biomedicines-2752595-supplementary.pdf
